# Supplementary material for: Chemical Profiling, Pharmacological Insights and In Silico Studies of Methanol Seed Extract of Sterculia foetida
Source: Plants (Basel). 2021 Jun 3;10(6):1135. doi: 10.3390/plants10061135 (PMC8227630; doi:10.3390/plants10061135)
Supplement: Supplementary file 1 [file plants-10-01135-s001.zip]

Archive with 1 entries (1 files):
- plants-1215029-suppl.pdf
